# Supplementary material for: Artificial Intelligence Algorithms Enable Automated Characterization of the Positive and Negative Dielectrophoretic Ranges of Applied Frequency
Source: Micromachines (Basel). 2022 Feb 28;13(3):399. doi: 10.3390/mi13030399 (PMC8949608; doi:10.3390/mi13030399)
Supplement: Supplementary file 1 [file micromachines-13-00399-s001.zip]

Archive with 1 entries (1 files):
- AI Paper Supplemental Material Video.avi
